# Supplementary material for: Selective impairment of methylation maintenance is the major cause of DNA methylation reprogramming in the early embryo
Source: Epigenetics Chromatin. 2015 Jan 9;8:1. doi: 10.1186/1756-8935-8-1 (PMC4304184; doi:10.1186/1756-8935-8-1)
Supplement: Supplementary file 6 — Additional file 6: List of all analyzed samples with number of reads and DNA methylation states. Samples analyzed with Hairpin bisulfite sequencing with number of reads (#reads), number of analyzed CpGs (#CpGs), conversion rate of the hairpin linker (conversion), and ratio of fully methylated (mC/mC), hemimethylated (C/mC, mC/C), or unmethylated (C/C) CpG positions. (# indicates biological replica). Note that in bisulfite sequencing, unconverted cytosine (C) must be considered as 5-methylcytosine (5mC) or 5-hydroxymethylcytosine (5hmC) and converted C as unmodified C, 5-formylcytosine (5fC), or 5-carboxycytosine (5caC), for example mC = 5mC/5hmC C = C/fC/5caC. (XLSX 17 KB) [file 13072_2014_345_MOESM6_ESM.xlsx]

## Sheet: Sheet1
Analyzed sequence	Sample	#reads	#CpGs	conversion rate	mC/mC	C/mC	mC/C	C/C
L1	Sperm	641	2782	0.993	0.89	0.04	0.04	0.03
	Oocytes_1	2130	10083	0.997	0.19	0.03	0.03	0.75
	Oocytes_2	730	3128	0.993	0.13	0.02	0.02	0.83
	Oocytes_3	1219	5361	0.994	0.2	0.04	0.04	0.72
	PN1_1	539	2560	0.995	0.36	0.04	0.03	0.57
	PN1_2	402	1905	0.988	0.32	0.03	0.02	0.63
	PN1_3	1263	5923	0.999	0.32	0.02	0.03	0.63
	earlyPN3_1	859	3781	0.99	0.31	0.03	0.04	0.62
	earlyPN3_2	586	2475	0.992	0.34	0.03	0.03	0.61
	PN4-5_1	1573	7439	0.997	0.16	0.1	0.09	0.65
	PN4-5_2	906	4282	0.996	0.19	0.09	0.13	0.6
	PN4-5_3	408	1798	0.99	0.11	0.1	0.13	0.65
	PN4-5_4	2229	9708	0.992	0.11	0.11	0.12	0.66
	PN4-5_5	3262	14226	0.996	0.1	0.08	0.1	0.72
	PN4-5_6	1098	4793	0.994	0.09	0.1	0.08	0.73
	PN4-5+aph_1	461	2196	0.993	0.29	0.05	0.04	0.62
	PN4-5+aph_2	1298	5713	0.991	0.27	0.04	0.04	0.65
	PN4-5+aph_3	410	1722	0.993	0.26	0.03	0.04	0.68
	earlyPN3_maternal_PN_1	2476	11337	0.997	0.13	0.01	0.03	0.83
	earlyPN3_maternal_PN_2	935	4594	0.998	0.3	0.04	0.02	0.64
	earlyPN3_paternal_PN_1	748	3672	0.997	0.92	0	0.03	0.05
	earlyPN3_paternal_PN_2	1428	6860	0.992	0.88	0.07	0.02	0.03
	PN4-5_maternal_PN_1	732	3343	0.997	0.12	0.08	0.03	0.76
	PN4-5_maternal_PN_2	1402	6648	0.996	0.14	0.04	0.04	0.78
	PN4-5_maternal_PN_3	2100	9951	0.996	0.07	0.05	0.07	0.81
	PN4-5_paternal_PN_1	1458	6783	0.997	0.32	0.14	0.1	0.44
	PN4-5_paternal_PN_2	629	3133	0.998	0.41	0.1	0.45	0.04
	PN4-5_paternal_PN_3	4078	17891	0.996	0.47	0.04	0.33	0.15
	PN4-5_paternal_PN_4	1076	4975	0.996	0.25	0.33	0.18	0.23
	For_in_silico_replication_1 (7hpf w/o PB)	593	2798	0.986	0.5	0.07	0.03	0.4
	For_in_silico_replication_2 (7hpf w/o PB)	260	1236	0.994	0.34	0.04	0.03	0.6
	For_in_silico_replication_3 (7hpf w/o PB)	1628	7756	0.997	0.48	0.03	0.03	0.45
	SAMase-expressing_1 (G1 2-cell)	759	3682	0.994	0.01	0.36	0.23	0.41
	SAMase-expressing_2 (G1 2-cell)	315	1488	0.997	0.01	0.19	0.29	0.51
	2-cell embryo prereplicative	437	2076	0.995	0.14	0.08	0.07	0.71
	2-cell embryo postreplicative	688	3268	0.994	0.18	0.06	0.07	0.68
	2dpc_1	124	546	0.991	0.18	0.08	0.07	0.67
	2dpc_2	575	2697	0.993	0.14	0.05	0.05	0.76
	2.5dpc_1	774	3640	0.997	0.14	0.06	0.05	0.74
	2.5dpc_2	1197	5212	0.993	0.23	0.05	0.05	0.68
	2.5dpc_3	1172	5477	0.996	0.14	0.06	0.05	0.75
	3dpc_1	1613	7050	0.992	0.11	0.08	0.08	0.72
	3dpc_2	1206	5699	0.993	0.09	0.08	0.08	0.74
	3.5dpc_1	845	3552	0.994	0.07	0.09	0.05	0.79
	3.5dpc_2	832	3861	0.994	0.07	0.07	0.06	0.8
	9.5dpc_non-PGCs	522	2491	0.992	0.9	0.03	0.03	0.03
	9.5dpc_PGCs	1283	6027	0.994	0.3	0.22	0.2	0.28
	10.5dpc_PGCs	1120	5193	0.993	0.29	0.19	0.15	0.37
	11.5dpc_PGCs	919	3885	0.992	0.14	0.1	0.09	0.67
	12.5dpc_PGCs	832	3841	0.989	0.18	0.11	0.07	0.64
	13.5dpc_PGCs_male	1535	6702	0.99	0.09	0.04	0.04	0.84
	13.5dpc_PGCs_female	1758	7657	0.993	0.08	0.06	0.04	0.82
mSat	Sperm	286	755	0.997	0.22	0.02	0.03	0.73
	Oocytes_1	1733	4613	0.996	0.15	0.01	0.02	0.82
	Oocytes_2	334	866	0.995	0.16	0.02	0.02	0.8
	Oocytes_3	83	224	0.998	0.13	0.03	0.02	0.82
	PN1_1	264	772	0.988	0.22	0.01	0.01	0.75
	PN1_2	1044	2753	0.996	0.21	0.03	0.02	0.74
	earlyPN3-1	144	374	0.992	0.17	0.02	0.02	0.78
	earlyPN3-2	272	716	0.991	0.21	0.03	0.01	0.75
	PN4-5_1	92	248	0.997	0.16	0.09	0.07	0.68
	PN4-5_2	768	2047	0.991	0.14	0.08	0.07	0.7
	PN4-5+aph_1	1715	4513	0.992	0.21	0.02	0.03	0.75
	earlyPN3_maternal_PN_1	1370	3632	0.992	0.18	0.02	0.02	0.78
	earlyPN3_maternal_PN_2	2287	6020	0.993	0.16	0.02	0.01	0.81
	earlyPN3_paternal_PN_1	1434	3807	0.992	0.23	0.04	0.04	0.69
	earlyPN3_paternal_PN_2	1896	5048	0.994	0.26	0.02	0.03	0.69
	PN4-5_maternal_PN_1	1435	3795	0.996	0.15	0.03	0.03	0.79
	PN4-5_maternal_PN_2	3509	9246	0.996	0.12	0.05	0.05	0.78
	PN4-5_maternal_PN_3	1623	4308	0.993	0.12	0.05	0.05	0.78
	PN4-5_paternal_PN_1	783	2080	0.993	0.19	0.06	0.06	0.69
	PN4-5_paternal_PN_2	1366	3626	0.997	0.17	0.05	0.05	0.72
	PN4-5_paternal_PN_3	738	1944	0.993	0.12	0.08	0.1	0.7
	PN4-5_paternal_PN_4	1171	3150	0.993	0.13	0.07	0.1	0.7
	2-cell embryo prereplicative	211	548	0.991	0.16	0.07	0.05	0.72
	2-cell embryo postreplicative	401	1060	0.994	0.13	0.06	0.05	0.75
	2dpc	155	406	0.99	0.17	0.06	0.06	0.71
	2.5dpc	194	512	0.999	0.15	0.07	0.05	0.74
	3dpc	1214	3182	0.997	0.15	0.06	0.06	0.73
	3.5dpc	161	439	0.988	0.15	0.05	0.07	0.73
	9.5dpc_non-PGCs	340	921	0.996	0.79	0.05	0.05	0.11
	9.5dpc_PGCs	222	579	0.995	0.26	0.21	0.19	0.35
	10.5dpc_PGCs	745	1969	0.993	0.15	0.11	0.14	0.6
	11.5dpc_PGCs	630	1660	0.992	0.1	0.07	0.09	0.74
	12.5dpc_PGCs	447	1190	0.993	0.08	0.07	0.1	0.75
	13.5dpc_PGCs_male	922	2471	0.995	0.05	0.05	0.04	0.85
	13.5dpc_PGCs_female	532	1414	0.995	0.04	0.04	0.04	0.88
IAP	Sperm	243	1111	0.974	0,84	0,04	0,04	0,08
	Oocytes	583	2658	0.995	0,69	0,04	0,04	0,23
	earlyPN3	324	1464	0.989	0,77	0,05	0,02	0,16
	PN4-5	380	1698	0.988	0,74	0,08	0,07	0,11
	2-cell embryo prereplicative_1	223	923	0.988	0.57	0.2	0.11	0.13
	2-cell embryo prereplicative_2	113	504	0.996	0,65	0,17	0,09	0,08
	2-cell embryo postreplicative_1	110	503	0.999	0.73	0.07	0.05	0.15
	2-cell embryo postreplicative_2	252	1107	0.997	0,72	0,06	0,07	0,15
	2dpc	178	798	0.996	0.66	0.09	0.1	0.14
	2.5dpc	29	135	0.994	0.67	0.1	0.09	0.14
	3dpc	63	295	1	0.67	0.07	0.08	0.17
	3.5dpc	109	444	1	0.43	0.22	0.19	0.17
	9.5dpc_non-PGCs	201	905	0.993	0,93	0,02	0,03	0,02
	9.5dpc_PGCs	140	632	0.975	0,60	0,09	0,18	0,13
	10.5dpc_PGCs	318	1449	0.995	0,50	0,13	0,19	0,18
	11.5dpc_PGCs	515	2492	0.996	0,44	0,14	0,13	0,29
	12.5dpc_PGCs	188	893	0.994	0,34	0,13	0,14	0,39
	13.5dpc_PGCs_male	72	304	1	0,27	0,08	0,06	0,59
	13.5dpc_PGCs_female	113	518	0.998	0,32	0,09	0,12	0,46
